# Supplementary material for: Supervised fine-tuning of pre-trained antibody language models improves antigen specificity prediction
Source: PLoS Comput Biol. 2025 Mar 31;21(3):e1012153. doi: 10.1371/journal.pcbi.1012153 (PMC12013870; doi:10.1371/journal.pcbi.1012153)
Supplement: S1 Table — (XLSX) [file pcbi.1012153.s002.xlsx]

## Sheet: Sheet1
Model	Training Dataset	Sequence Count	Species
AntiBERTy	Observed Antibody Space database	588 million	Human, mouse, rat, camel, rabbit, rhesus
AntiBERTa2	Human antibody sequences	1.54 billion unpaired, 2.9 million paired	Human
BALM-paired	Natively paired human antibody sequences from circulating B cells from healthy adult human donors	1.34 million paired	Human
ft-ESM2	Human antibody sequences	1.34 million paired	Human
