# Supplementary material for: Supervised fine-tuning of pre-trained antibody language models improves antigen specificity prediction
Source: PLoS Comput Biol. 2025 Mar 31;21(3):e1012153. doi: 10.1371/journal.pcbi.1012153 (PMC12013870; doi:10.1371/journal.pcbi.1012153)
Supplement: S2 Table — Supervised SVM models were trained on language model embeddings of antibody sequences to predict the binding status of the antibody to Influenza HA. Nested cross-validation was used to evaluate the prediction performance and the median Area under Receiver Operating Characteristics (AUROC), average weighted F1 score (F1), Precision, Recall, Average Precision Score (AP), Balanced Accuracy Score, Matthew’s correlation coefficient (MCC) across the outer loops were shown in the table. (XLSX) [file pcbi.1012153.s003.xlsx]

## Sheet: Sheet1
Model	Input	AUROC	F1	Precision	Recall	AP	BA	MCC
ft-ESM2	HL FULL	0.883	0.827	0.821	0.907	0.885	0.815	0.649
BALM_paired	HL FULL	0.879	0.823	0.823	0.894	0.884	0.812	0.639
antiBERTa2	HL FULL	0.876	0.819	0.836	0.86	0.883	0.812	0.627
3-mer TF-IDF	HL FULL	0.863	0.797	0.814	0.834	0.877	0.79	0.583
antiBERTy	HL FULL	0.852	0.787	0.817	0.8	0.861	0.784	0.562
ESM2	HL FULL	0.818	0.758	0.804	0.749	0.834	0.757	0.506
one-hot	HL FULL	0.759	0.699	0.738	0.7	0.78	0.697	0.389
antiBERTy	H FULL	0.869	0.813	0.816	0.874	0.873	0.807	0.622
antiBERTa2	H FULL	0.868	0.823	0.822	0.883	0.872	0.812	0.637
ft-ESM2	H FULL	0.866	0.813	0.812	0.89	0.864	0.801	0.617
BALM_paired	H FULL	0.861	0.81	0.817	0.876	0.866	0.8	0.609
3-mer TF-IDF	H FULL	0.839	0.777	0.797	0.814	0.857	0.769	0.54
ESM2	H FULL	0.807	0.743	0.798	0.723	0.823	0.743	0.478
one-hot	H FULL	0.771	0.709	0.76	0.692	0.787	0.71	0.419
3-mer TF-IDF	HL CDR3	0.75	0.689	0.724	0.741	0.792	0.683	0.367
antiBERTa2	HL CDR3	0.72	0.67	0.724	0.68	0.759	0.665	0.328
ft-ESM2	HL CDR3	0.709	0.663	0.717	0.664	0.752	0.66	0.317
antiBERTy	HL CDR3	0.692	0.639	0.704	0.631	0.732	0.637	0.27
ESM2	HL CDR3	0.668	0.624	0.68	0.635	0.712	0.619	0.236
one-hot	HL CDR3	0.648	0.615	0.669	0.615	0.685	0.611	0.219
BALM_paired	HL CDR3	0.595	0.573	0.626	0.566	0.644	0.571	0.14
antiBERTa2	H CDR3	0.689	0.641	0.691	0.67	0.725	0.639	0.276
ft-ESM2	H CDR3	0.679	0.64	0.689	0.664	0.72	0.634	0.266
3-mer TF-IDF	H CDR3	0.673	0.625	0.67	0.677	0.737	0.622	0.246
ESM2	H CDR3	0.665	0.631	0.684	0.645	0.707	0.625	0.247
antiBERTy	H CDR3	0.649	0.611	0.67	0.603	0.701	0.609	0.216
one-hot	H CDR3	0.627	0.592	0.65	0.6	0.671	0.589	0.178
BALM_paired	H CDR3	0.583	0.563	0.622	0.553	0.629	0.56	0.119
