# Supplementary material for: Supervised fine-tuning of pre-trained antibody language models improves antigen specificity prediction
Source: PLoS Comput Biol. 2025 Mar 31;21(3):e1012153. doi: 10.1371/journal.pcbi.1012153 (PMC12013870; doi:10.1371/journal.pcbi.1012153)
Supplement: S3 Table — Supervised SVM models were trained on language model embeddings of antibody sequences to predict the binding status of the antibody to Influenza HA. Nested cross-validation was used to evaluate the prediction performance and the median Area under Receiver Operating Characteristics (AUC), average weighted F1 score (F1), Precision, Recall, Average Precision Score (AP), Balanced Accuracy Score, Matthew’s correlation coefficient (MCC) across the outer loops were shown in the table. (XLSX) [file pcbi.1012153.s004.xlsx]

## Sheet: Sheet1
Model	Input	AUROC	F1	Precision	Recall	AP	BA	MCC
ft-ESM2	HL FULL	0.86	0.775	0.801	0.843	0.853	0.78	0.566
antiBERTa2	HL FULL	0.855	0.774	0.813	0.75	0.86	0.775	0.549
BALM_paired	HL FULL	0.846	0.779	0.812	0.767	0.844	0.78	0.563
ESM2	HL FULL	0.84	0.77	0.818	0.734	0.855	0.772	0.54
antiBERTy	HL FULL	0.836	0.761	0.828	0.7	0.847	0.767	0.54
3-mer TF-IDF	HL FULL	0.828	0.719	0.833	0.62	0.853	0.721	0.451
one-hot	HL FULL	0.739	0.641	0.697	0.572	0.737	0.656	0.326
ft-ESM2	H FULL	0.86	0.772	0.8	0.777	0.855	0.776	0.55
antiBERTy	H FULL	0.842	0.728	0.78	0.699	0.824	0.739	0.49
BALM_paired	H FULL	0.836	0.751	0.753	0.762	0.796	0.758	0.516
ESM2	H FULL	0.834	0.767	0.812	0.728	0.83	0.772	0.546
3-mer TF-IDF	H FULL	0.819	0.716	0.81	0.641	0.83	0.718	0.44
antiBERTa2	H FULL	0.809	0.732	0.709	0.767	0.757	0.733	0.468
one-hot	H FULL	0.777	0.699	0.756	0.64	0.771	0.707	0.416
ft-ESM2	HL CDR3	0.706	0.648	0.689	0.59	0.701	0.654	0.31
one-hot	HL CDR3	0.69	0.631	0.685	0.528	0.698	0.638	0.283
ESM2	HL CDR3	0.688	0.634	0.672	0.579	0.687	0.637	0.274
antiBERTa2	HL CDR3	0.683	0.627	0.674	0.584	0.682	0.63	0.261
3-mer TF-IDF	HL CDR3	0.671	0.615	0.618	0.502	0.64	0.621	0.248
antiBERTy	HL CDR3	0.661	0.615	0.649	0.557	0.665	0.619	0.238
BALM_paired	HL CDR3	0.633	0.602	0.638	0.539	0.651	0.601	0.203
ft-ESM2	H CDR3	0.686	0.632	0.656	0.586	0.679	0.632	0.264
ESM2	H CDR3	0.685	0.641	0.666	0.608	0.676	0.642	0.285
antiBERTy	H CDR3	0.665	0.614	0.633	0.627	0.672	0.615	0.231
one-hot	H CDR3	0.653	0.592	0.617	0.565	0.644	0.592	0.184
antiBERTa2	H CDR3	0.64	0.605	0.635	0.575	0.647	0.608	0.216
3-mer TF-IDF	H CDR3	0.605	0.561	0.585	0.424	0.593	0.573	0.15
BALM_paired	H CDR3	0.593	0.574	0.622	0.449	0.595	0.579	0.164
