# Supplementary material for: Supervised fine-tuning of pre-trained antibody language models improves antigen specificity prediction
Source: PLoS Comput Biol. 2025 Mar 31;21(3):e1012153. doi: 10.1371/journal.pcbi.1012153 (PMC12013870; doi:10.1371/journal.pcbi.1012153)
Supplement: S4 Table — (XLSX) [file pcbi.1012153.s005.xlsx]

## Sheet: Sheet1
Model	Fold	AUROC	F1	Precision	Recall	AP	BA	MCC
AntiBERTy_finetuned	1	0.88	0.785	0.731	0.897	0.874	0.79	0.592
AntiBERTy_finetuned	2	0.885	0.766	0.729	0.942	0.894	0.757	0.565
AntiBERTy_finetuned	3	0.934	0.855	0.915	0.847	0.955	0.856	0.697
AntiBERTy_finetuned	4	0.854	0.777	0.759	0.884	0.858	0.769	0.558
AntiBERTy	1	0.818	0.747	0.725	0.782	0.773	0.748	0.497
AntiBERTy	2	0.881	0.812	0.866	0.777	0.891	0.815	0.627
AntiBERTy	3	0.874	0.804	0.871	0.806	0.907	0.8	0.587
AntiBERTy	4	0.831	0.769	0.769	0.837	0.83	0.763	0.535
AntiBERTa2_finetuned	1	0.903	0.789	0.72	0.947	0.895	0.796	0.619
AntiBERTa2_finetuned	2	0.911	0.805	0.759	0.963	0.917	0.795	0.639
AntiBERTa2_finetuned	3	0.973	0.934	0.975	0.918	0.982	0.939	0.862
AntiBERTa2_finetuned	4	0.89	0.814	0.777	0.944	0.89	0.805	0.645
AntiBERTa2	1	0.849	0.779	0.723	0.9	0.809	0.784	0.583
AntiBERTa2	2	0.905	0.843	0.861	0.85	0.903	0.842	0.683
AntiBERTa2	3	0.888	0.84	0.867	0.882	0.914	0.825	0.654
AntiBERTa2	4	0.851	0.785	0.76	0.907	0.845	0.777	0.581
BALM_paired-fine-tuned	1	0.901	0.823	0.785	0.882	0.886	0.824	0.652
BALM_paired-fine-tuned	2	0.933	0.86	0.817	0.966	0.936	0.851	0.733
BALM_paired-fine-tuned	3	0.974	0.896	0.982	0.848	0.982	0.911	0.795
BALM_paired-fine-tuned	4	0.912	0.845	0.833	0.901	0.913	0.84	0.688
BALM_paired	1	0.85	0.779	0.725	0.893	0.794	0.783	0.579
BALM_paired	2	0.93	0.872	0.875	0.896	0.929	0.87	0.742
BALM_paired	3	0.895	0.846	0.874	0.884	0.918	0.833	0.668
BALM_paired	4	0.863	0.8	0.772	0.916	0.849	0.791	0.61
ft-ESM2_finetuned	1	0.87	0.757	0.688	0.956	0.851	0.769	0.577
ft-ESM2_finetuned	2	0.932	0.82	0.768	0.984	0.934	0.81	0.677
ft-ESM2_finetuned	3	0.952	0.907	0.918	0.937	0.967	0.896	0.799
ft-ESM2_finetuned	4	0.905	0.825	0.782	0.96	0.904	0.815	0.67
ft-ESM2	1	0.855	0.785	0.729	0.902	0.81	0.789	0.592
ft-ESM2	2	0.934	0.879	0.874	0.912	0.929	0.875	0.755
ft-ESM2	3	0.9	0.856	0.877	0.899	0.916	0.841	0.689
ft-ESM2	4	0.866	0.798	0.767	0.923	0.855	0.789	0.608
