# Supplementary material for: Supervised fine-tuning of pre-trained antibody language models improves antigen specificity prediction
Source: PLoS Comput Biol. 2025 Mar 31;21(3):e1012153. doi: 10.1371/journal.pcbi.1012153 (PMC12013870; doi:10.1371/journal.pcbi.1012153)
Supplement: S5 Table — (XLSX) [file pcbi.1012153.s006.xlsx]

## Sheet: Sheet1
Model	Fold	AUROC	F1	Precision	Recall	AP	BA	MCC
AntiBERTy_finetuned	1	0.859	0.787	0.769	0.861	0.864	0.783	0.576
AntiBERTy_finetuned	2	0.905	0.77	0.724	0.947	0.922	0.767	0.581
AntiBERTy_finetuned	3	0.939	0.877	0.865	0.912	0.934	0.875	0.754
AntiBERTy_finetuned	4	0.921	0.79	0.686	0.941	0.909	0.81	0.623
AntiBERTy	1	0.827	0.709	0.847	0.567	0.833	0.725	0.469
AntiBERTy	2	0.864	0.787	0.81	0.784	0.867	0.787	0.574
AntiBERTy	3	0.842	0.735	0.851	0.617	0.861	0.747	0.506
AntiBERTy	4	0.829	0.791	0.726	0.815	0.72	0.793	0.58
AntiBERTa2_finetuned	1	0.888	0.793	0.753	0.922	0.886	0.789	0.606
AntiBERTa2_finetuned	2	0.875	0.698	0.664	0.962	0.897	0.703	0.484
AntiBERTa2_finetuned	3	0.912	0.846	0.835	0.887	0.896	0.844	0.692
AntiBERTa2_finetuned	4	0.908	0.772	0.667	0.938	0.887	0.794	0.594
AntiBERTa2	1	0.868	0.759	0.85	0.669	0.872	0.767	0.54
AntiBERTa2	2	0.842	0.77	0.787	0.779	0.848	0.769	0.538
AntiBERTa2	3	0.876	0.778	0.84	0.722	0.881	0.782	0.565
AntiBERTa2	4	0.838	0.78	0.716	0.799	0.728	0.781	0.557
BALM_paired-fine-tuned	1	0.894	0.828	0.828	0.857	0.907	0.827	0.656
BALM_paired-fine-tuned	2	0.916	0.819	0.774	0.945	0.921	0.815	0.659
BALM_paired-fine-tuned	3	0.939	0.887	0.869	0.93	0.936	0.885	0.776
BALM_paired-fine-tuned	4	0.942	0.84	0.746	0.945	0.929	0.853	0.701
BALM_paired	1	0.851	0.747	0.845	0.646	0.858	0.756	0.52
BALM_paired	2	0.841	0.779	0.778	0.819	0.83	0.776	0.556
BALM_paired	3	0.876	0.779	0.848	0.714	0.878	0.784	0.57
BALM_paired	4	0.824	0.785	0.703	0.857	0.691	0.793	0.581
ft-ESM2_finetuned	1	0.864	0.751	0.709	0.934	0.867	0.749	0.542
ft-ESM2_finetuned	2	0.886	0.696	0.663	0.96	0.902	0.702	0.48
ft-ESM2_finetuned	3	0.938	0.871	0.837	0.942	0.943	0.867	0.747
ft-ESM2_finetuned	4	0.914	0.719	0.614	0.966	0.882	0.756	0.54
ft-ESM2	1	0.857	0.753	0.852	0.652	0.854	0.761	0.531
ft-ESM2	2	0.861	0.788	0.765	0.874	0.853	0.784	0.581
ft-ESM2	3	0.892	0.816	0.837	0.812	0.886	0.816	0.631
ft-ESM2	4	0.858	0.762	0.668	0.878	0.784	0.776	0.551
